# Supplementary material for: Assessing the added value of linking electronic health records to improve the prediction of self-reported COVID-19 testing and diagnosis
Source: PLoS One. 2022 Jul 25;17(7):e0269017. doi: 10.1371/journal.pone.0269017 (PMC9312965; doi:10.1371/journal.pone.0269017)
Supplement: S1 File — (XLSX) [file pone.0269017.s014.xlsx]

## Sheet: Sheet1
Phecode	Phenotype	Category	Sex	MGI Present	MGI Absent	Michigan Medicine Present	Michigan Medicine Absent
145	Cancer of mouth	neoplasms	Both	167	6671	246	42232
145.2	Cancer of tongue	neoplasms	Both	66	6671	95	42232
145.3	Cancer of major salivary glands	neoplasms	Both	46	6671	66	42232
145.4	Cancer of the gums	neoplasms	Both	16	6671	12	42232
149	Cancer of larynx, pharynx, nasal cavities	neoplasms	Both	122	6671	264	42232
149.1	Cancer of oropharynx	neoplasms	Both	38	6671	74	42232
149.2	Cancer of nasopharynx	neoplasms	Both	16	6671	20	42232
149.3	Cancer of hypopharynx	neoplasms	Both	5	6671	15	42232
149.4	Cancer of larynx	neoplasms	Both	23	6671	85	42232
149.5	Hx of malignant neoplasm of oral cavity and pharynx	neoplasms	Both	61	6671	95	42232
149.9	Cancer of of nasal cavities	neoplasms	Both	25	6671	34	42232
150	Cancer of esophagus	neoplasms	Both	30	5145	165	37624
151	Cancer of stomach	neoplasms	Both	48	5145	177	37624
153	Colorectal cancer	neoplasms	Both	208	4638	584	36913
153.2	Colon cancer	neoplasms	Both	152	4638	439	36913
153.3	Malignant neoplasm of rectum, rectosigmoid junction, and anus	neoplasms	Both	117	4638	319	36913
155	Cancer of liver and intrahepatic bile duct	neoplasms	Both	35	5145	245	37624
155.1	Malignant neoplasm of liver, primary	neoplasms	Both	22	5145	185	37624
157	Pancreatic cancer	neoplasms	Both	37	5145	177	37624
158	Neoplasm of unspecified nature of digestive system	neoplasms	Both	277	5145	558	37624
159	Malignant neoplasm of other and ill-defined sites within the digestive organs and peritoneum	neoplasms	Both	238	5145	566	37624
159.2	Malignant neoplasm of small intestine, including duodenum	neoplasms	Both	33	5145	63	37624
159.3	Malignant neoplasm of gallbladder and extrahepatic bile ducts	neoplasms	Both	13	5145	66	37624
159.4	Malignant neoplasm of retroperitoneum and peritoneum	neoplasms	Both	34	5145	74	37624
164	Cancer of intrathoracic organs	neoplasms	Both	15	6932	57	42374
165	Cancer within the respiratory system	neoplasms	Both	108	6932	554	42374
165.1	Cancer of bronchus; lung	neoplasms	Both	83	6932	497	42374
170	Cancer of bone and connective tissue	neoplasms	Both	210	6844	421	42554
170.1	Bone cancer	neoplasms	Both	84	6844	177	42554
170.2	Cancer of connective tissue	neoplasms	Both	153	6844	302	42554
172	Skin cancer	neoplasms	Both	1323	5489	2857	39684
172.1	Melanomas of skin, dx or hx	neoplasms	Both	841	5489	1554	39684
172.11	Melanomas of skin	neoplasms	Both	382	5489	792	39684
172.2	Other non-epithelial cancer of skin	neoplasms	Both	1130	5489	2343	39684
172.21	Basal cell carcinoma	neoplasms	Both	683	5489	1318	39684
172.22	Squamous cell carcinoma	neoplasms	Both	365	5489	672	39684
172.3	Carcinoma in situ of skin	neoplasms	Both	224	5489	483	39684
174	Breast cancer	neoplasms	Both	642	5509	1095	39778
174.1	Breast cancer [female]	neoplasms	Female	619	2703	1045	20624
174.11	Malignant neoplasm of female breast	neoplasms	Female	605	2703	995	20624
175	Acquired absence of breast	neoplasms	Female	173	2243	174	19202
180	Cervical cancer and dysplasia	neoplasms	Female	273	2273	711	19277
180.1	Cervical cancer	neoplasms	Female	63	2273	148	19277
180.3	Cervical intraepithelial neoplasia [CIN] [Cervical dysplasia]	neoplasms	Female	223	2273	600	19277
182	Malignant neoplasm of uterus	neoplasms	Female	121	2488	254	20129
184	Cancer of other female genital organs	neoplasms	Female	208	2873	369	21183
184.1	Malignant neoplasm of ovary and other uterine adnexa	neoplasms	Female	89	2873	176	21183
184.11	Malignant neoplasm of ovary	neoplasms	Female	67	2873	137	21183
184.2	Cancer of other female genital organs (excluding uterus and ovary)	neoplasms	Female	112	2873	187	21183
185	Cancer of prostate	neoplasms	Male	501	1670	858	16286
187	Cancer of other male genital organs	neoplasms	Male	58	2173	117	18071
187.1	Malignant neoplasm of unspecified male genital organ	neoplasms	Male	19	2173	30	18071
187.2	Malignant neoplasm of testis	neoplasms	Male	25	2173	65	18071
189	Cancer of urinary organs (incl. kidney and bladder)	neoplasms	Both	375	6679	776	42199
189.1	Cancer of kidney and renal pelvis	neoplasms	Both	182	6679	363	42199
189.11	Malignant neoplasm of kidney, except pelvis	neoplasms	Both	152	6679	300	42199
189.12	Malignant neoplasm of renal pelvis	neoplasms	Both	22	6679	49	42199
189.2	Cancer of bladder	neoplasms	Both	221	6679	457	42199
189.21	Malignant neoplasm of bladder	neoplasms	Both	203	6679	404	42199
189.4	Malignant neoplasm of other urinary organs	neoplasms	Both	61	6679	117	42199
190	Cancer of eye	neoplasms	Both	16	6684	81	41827
191	Manlignant and unknown neoplasms of brain and nervous system	neoplasms	Both	113	6684	370	41827
191.1	Cancer of brain and nervous system	neoplasms	Both	70	6684	255	41827
191.11	Cancer of brain	neoplasms	Both	56	6684	221	41827
193	Thyroid cancer	neoplasms	Both	154	6432	300	41922
194	Cancer of other endocrine glands	neoplasms	Both	88	6432	219	41922
195	Cancer, suspected or other	neoplasms	Both	2705	3936	5477	35952
195.1	Malignant neoplasm, other	neoplasms	Both	2676	3936	5353	35952
195.3	Malignant neoplasm of head, face, and neck	neoplasms	Both	101	3936	179	35952
196	Radiotherapy	neoplasms	Both	433	3936	610	35952
197	Chemotherapy	neoplasms	Both	664	3936	1628	35952
198	Secondary malignant neoplasm	neoplasms	Both	644	3936	1478	35952
198.1	Secondary malignancy of lymph nodes	neoplasms	Both	425	3936	769	35952
198.2	Secondary malignancy of respiratory organs	neoplasms	Both	70	3936	284	35952
198.3	Secondary malignant neoplasm of digestive systems	neoplasms	Both	73	3936	215	35952
198.4	Secondary malignant neoplasm of liver	neoplasms	Both	47	3936	237	35952
198.5	Secondary malignancy of brain/spine	neoplasms	Both	42	3936	143	35952
198.6	Secondary malignancy of bone	neoplasms	Both	61	3936	302	35952
198.7	Secondary malignant neoplasm of skin	neoplasms	Both	33	3936	45	35952
199.4	Neurofibromatosis	neoplasms	Both	11	3936	49	35952
200	Myeloproliferative disease	neoplasms	Both	180	6626	854	41169
200.1	Polycythemia vera	neoplasms	Both	42	5809	155	38535
201	Hodgkin's disease	neoplasms	Both	22	6626	122	41169
202	Cancer of other lymphoid, histiocytic tissue	neoplasms	Both	226	6626	824	41169
202.2	Non-Hodgkins lymphoma	neoplasms	Both	195	6626	736	41169
202.21	Nodular lymphoma	neoplasms	Both	103	6626	274	41169
202.22	Reticulosarcoma	neoplasms	Both	23	6626	135	41169
202.23	Lymphosarcoma	neoplasms	Both	3	6626	26	41169
202.24	Large cell lymphoma	neoplasms	Both	23	6626	139	41169
204	Leukemia	neoplasms	Both	116	6626	624	41169
204.1	Lymphoid leukemia	neoplasms	Both	46	6626	213	41169
204.11	Lymphoid leukemia, acute	neoplasms	Both	15	6626	99	41169
204.12	Lymphoid leukemia, chronic	neoplasms	Both	31	6626	108	41169
204.2	Myeloid leukemia	neoplasms	Both	41	6626	267	41169
204.21	Myeloid leukemia, acute	neoplasms	Both	26	6626	159	41169
204.22	Myeloid leukemia, chronic	neoplasms	Both	13	6626	67	41169
204.3	Monocytic leukemia	neoplasms	Both	4	6626	20	41169
204.4	Multiple myeloma	neoplasms	Both	30	6626	177	41169
209	Neuroendocrine tumors	neoplasms	Both	40	7014	88	42887
242.1	Graves' disease	endocrine/metabolic	Both	93	5085	294	37098
250.1	Type 1 diabetes	endocrine/metabolic	Both	409	4678	1040	35121
250.2	Type 2 diabetes	endocrine/metabolic	Both	1416	4678	5221	35121
335	Multiple sclerosis	neurological	Both	68	5559	252	36384
394	Rheumatic disease of the heart valves	circulatory system	Both	212	5892	808	38585
394.1	Mitral valve stenosis and aortic valve stenosis	circulatory system	Both	40	5892	181	38585
394.2	Mitral valve disease	circulatory system	Both	67	5892	250	38585
394.3	Aortic valve disease	circulatory system	Both	17	5892	68	38585
394.4	Acute rheumatic heart disease	circulatory system	Both	6	5892	41	38585
394.7	Disease of tricuspid valve	circulatory system	Both	86	5892	364	38585
395	Heart valve disorders	circulatory system	Both	591	5892	2109	38585
395.1	Nonrheumatic mitral valve disorders	circulatory system	Both	346	5892	1105	38585
395.2	Nonrheumatic aortic valve disorders	circulatory system	Both	280	5892	1024	38585
395.3	Nonrheumatic tricuspid valve disorders	circulatory system	Both	88	5892	352	38585
395.4	Nonrheumatic pulmonary valve disorders	circulatory system	Both	21	5892	123	38585
395.6	Heart valve replaced	circulatory system	Both	126	5892	459	38585
396	Abnormal heart sounds	circulatory system	Both	851	5892	3043	38585
401	Hypertension	circulatory system	Both	3510	3544	12095	30880
401.1	Essential hypertension	circulatory system	Both	3488	3544	11932	30880
401.2	Hypertensive heart and/or renal disease	circulatory system	Both	456	3544	1953	30880
401.21	Hypertensive heart disease	circulatory system	Both	144	3544	692	30880
401.22	Hypertensive chronic kidney disease	circulatory system	Both	311	3544	1220	30880
401.3	Other hypertensive complications	circulatory system	Both	460	3544	1572	30880
411	Ischemic Heart Disease	circulatory system	Both	1176	5740	4390	38052
411.1	Unstable angina (intermediate coronary syndrome)	circulatory system	Both	142	5740	505	38052
411.2	Myocardial infarction	circulatory system	Both	395	5740	1778	38052
411.3	Angina pectoris	circulatory system	Both	391	5740	1189	38052
411.4	Coronary atherosclerosis	circulatory system	Both	1021	5740	3684	38052
411.41	Aneurysm and dissection of heart	circulatory system	Both	33	5740	84	38052
411.8	Other chronic ischemic heart disease, unspecified	circulatory system	Both	835	5740	3128	38052
411.9	Other acute and subacute forms of ischemic heart disease	circulatory system	Both	47	5740	201	38052
414	Other forms of chronic heart disease	circulatory system	Both	469	5740	1717	38052
414.2	ASCVD	circulatory system	Both	129	5740	385	38052
415.2	Chronic pulmonary heart disease	circulatory system	Both	236	6499	1230	40395
415.21	Primary pulmonary hypertension	circulatory system	Both	86	6499	389	40395
416	Cardiomegaly	circulatory system	Both	190	6499	964	40395
418	Nonspecific chest pain	circulatory system	Both	2253	4789	8290	34637
420.1	Myocarditis	circulatory system	Both	13	6598	78	41095
420.22	Chronic pericarditis	circulatory system	Both	12	6598	85	41095
420.3	Endocarditis	circulatory system	Both	103	6598	412	41095
425	Cardiomyopathy	circulatory system	Both	289	6598	1256	41095
425.1	Primary/intrinsic cardiomyopathies	circulatory system	Both	276	6598	1206	41095
425.11	Hypertrophic obstructive cardiomyopathy	circulatory system	Both	38	6598	140	41095
425.12	Other hypertrophic cardiomyopathy	circulatory system	Both	43	6598	169	41095
425.2	Secondary/extrinsic cardiomyopathies	circulatory system	Both	52	6598	178	41095
425.8	Other cardiomyopathy	circulatory system	Both	9	6598	68	41095
426	Cardiac conduction disorders	circulatory system	Both	1943	3664	6459	30970
426.2	Atrioventricular [AV] block	circulatory system	Both	286	3664	926	30970
426.21	First degree AV block	circulatory system	Both	203	3664	621	30970
426.22	Mobitz II AV block	circulatory system	Both	13	3664	37	30970
426.23	Second degree AV block	circulatory system	Both	34	3664	110	30970
426.24	Atrioventricular block, complete	circulatory system	Both	65	3664	242	30970
426.25	Other heart block	circulatory system	Both	38	3664	96	30970
426.3	Bundle branch block	circulatory system	Both	352	3664	1180	30970
426.31	Right bundle branch block	circulatory system	Both	221	3664	746	30970
426.32	Left bundle branch block	circulatory system	Both	145	3664	513	30970
426.4	Anomalous atrioventricular excitation	circulatory system	Both	9	3664	62	30970
426.7	Abnormal electrocardiogram [ECG] [EKG]	circulatory system	Both	1695	3664	5685	30970
426.8	Other cardiac conduction disorders	circulatory system	Both	99	3664	643	30970
426.9	Cardiac pacemaker/device in situ	circulatory system	Both	239	3664	854	30970
426.91	Cardiac pacemaker in situ	circulatory system	Both	123	3664	523	30970
426.92	Cardiac defibrillator in situ	circulatory system	Both	122	3664	497	30970
427	Cardiac dysrhythmias	circulatory system	Both	2821	3664	10258	30970
427.1	Paroxysmal tachycardia, unspecified	circulatory system	Both	438	3664	1416	30970
427.11	Paroxysmal supraventricular tachycardia	circulatory system	Both	286	3664	921	30970
427.12	Paroxysmal ventricular tachycardia	circulatory system	Both	197	3664	668	30970
427.2	Atrial fibrillation and flutter	circulatory system	Both	712	3664	2383	30970
427.21	Atrial fibrillation	circulatory system	Both	701	3664	2290	30970
427.22	Atrial flutter	circulatory system	Both	280	3664	802	30970
427.3	Other specified cardiac dysrhythmias	circulatory system	Both	1373	3664	4467	30970
427.4	Cardiac arrest and ventricular fibrillation	circulatory system	Both	60	3664	340	30970
427.41	Ventricular fibrillation and flutter	circulatory system	Both	29	3664	146	30970
427.42	Cardiac arrest	circulatory system	Both	38	3664	247	30970
427.5	Arrhythmia (cardiac) NOS	circulatory system	Both	1151	3664	3953	30970
427.6	Premature beats	circulatory system	Both	453	3664	1226	30970
427.61	Supraventricular premature beats	circulatory system	Both	136	3664	351	30970
427.7	Tachycardia NOS	circulatory system	Both	789	3664	3315	30970
427.8	Sinoatrial node dysfunction (Bradycardia)	circulatory system	Both	158	3664	465	30970
427.9	Palpitations	circulatory system	Both	1016	3664	2975	30970
428	Congestive heart failure; nonhypertensive	circulatory system	Both	509	4603	2709	34201
428.1	Congestive heart failure (CHF) NOS	circulatory system	Both	415	4603	2288	34201
428.2	Heart failure NOS	circulatory system	Both	427	4603	2399	34201
428.3	Heart failure with reduced EF [Systolic or combined heart failure]	circulatory system	Both	206	4603	1150	34201
428.4	Heart failure with preserved EF [Diastolic heart failure]	circulatory system	Both	191	4603	1104	34201
429	Ill-defined descriptions and complications of heart disease	circulatory system	Both	2332	4603	7809	34201
429.1	Heart transplant/surgery	circulatory system	Both	205	4603	630	34201
430	Intracranial hemorrhage	circulatory system	Both	78	6358	454	39822
433.1	Occlusion and stenosis of precerebral arteries	circulatory system	Both	231	6358	910	39822
433.11	Occlusion of cerebral arteries, with cerebral infarction	circulatory system	Both	30	6358	173	39822
433.12	Cerebral atherosclerosis	circulatory system	Both	7	6358	66	39822
433.2	Occlusion of cerebral arteries	circulatory system	Both	261	6358	1559	39822
433.21	Cerebral artery occlusion, with cerebral infarction	circulatory system	Both	246	6358	1503	39822
433.3	Cerebral ischemia	circulatory system	Both	368	6358	1496	39822
433.31	Transient cerebral ischemia	circulatory system	Both	324	6358	1299	39822
433.32	Moyamoya disease	circulatory system	Both	1	6358	7	39822
433.5	Cerebral aneurysm	circulatory system	Both	56	6358	235	39822
433.8	Late effects of cerebrovascular disease	circulatory system	Both	79	6358	506	39822
440	Atherosclerosis	circulatory system	Both	289	5674	1060	38843
440.1	Atherosclerosis of renal artery	circulatory system	Both	34	5674	128	38843
440.2	Atherosclerosis of the extremities	circulatory system	Both	169	5674	604	38843
440.21	Atherosclerosis of native arteries of the extremities with ulceration or gangrene	circulatory system	Both	17	5674	110	38843
440.22	Atherosclerosis of native arteries of the extremities with intermittent claudication	circulatory system	Both	123	5674	395	38843
440.9	Atherosclerosis of aorta	circulatory system	Both	73	5674	364	38843
441.2	Chronic vascular insufficiency of intestine	circulatory system	Both	22	5674	84	38843
442	Other aneurysm	circulatory system	Both	402	5674	1207	38843
442.1	Aortic aneurysm	circulatory system	Both	295	5674	926	38843
442.11	Abdominal aortic aneurysm	circulatory system	Both	164	5674	476	38843
442.2	Aneurysm of iliac artery	circulatory system	Both	38	5674	77	38843
442.3	Aneurysm of artery of lower extremity	circulatory system	Both	27	5674	55	38843
442.4	Arterial dissection	circulatory system	Both	28	5674	107	38843
442.8	Aneurysm of other specified artery	circulatory system	Both	73	5674	163	38843
443	Peripheral vascular disease	circulatory system	Both	481	5674	1535	38843
443.1	Raynaud's syndrome	circulatory system	Both	185	5674	452	38843
443.7	Peripheral angiopathy in diseases classified elsewhere	circulatory system	Both	22	5674	111	38843
443.8	Other specified peripheral vascular diseases	circulatory system	Both	400	5674	1265	38843
443.9	Peripheral vascular disease, unspecified	circulatory system	Both	305	5674	1066	38843
444	Arterial embolism and thrombosis	circulatory system	Both	110	5674	387	38843
444.1	Arterial embolism and thrombosis of lower extremity artery	circulatory system	Both	30	5674	132	38843
444.2	Embolism and thrombosis of abdominal aorta	circulatory system	Both	14	5674	61	38843
444.5	Atheroembolism	circulatory system	Both	4	5674	15	38843
446.1	Thromboangiitis obliterans	circulatory system	Both	0	5674	10	38843
446.3	Hypersensitivity angiitis	circulatory system	Both	7	5674	45	38843
446.4	Wegener's granulomatosis	circulatory system	Both	23	5674	47	38843
446.5	Giant cell arteritis	circulatory system	Both	17	5674	45	38843
446.6	Polyarteritis nodosa	circulatory system	Both	9	5674	19	38843
446.7	Takayasu's disease	circulatory system	Both	4	5674	9	38843
446.8	Thrombotic microangiopathy	circulatory system	Both	6	5674	21	38843
446.9	Arteritis NOS	circulatory system	Both	62	5674	185	38843
447	Other disorders of arteries and arterioles	circulatory system	Both	411	5674	1278	38843
447.1	Stricture of artery	circulatory system	Both	67	5674	227	38843
447.7	Aortic ectasia	circulatory system	Both	149	5674	375	38843
448	Disease of capillaries	circulatory system	Both	319	5674	488	38843
450	Noninfectious disorders of lymphatic channels	circulatory system	Both	382	6672	668	42307
451	Phlebitis and thrombophlebitis	circulatory system	Both	127	4462	365	36028
451.2	Phlebitis and thrombophlebitis of lower extremities	circulatory system	Both	40	4462	114	36028
452	Other venous embolism and thrombosis	circulatory system	Both	614	4462	2379	36028
452.1	Iatrogenic pulmonary embolism and infarction	circulatory system	Both	34	4462	135	36028
452.2	Deep vein thrombosis [DVT]	circulatory system	Both	392	4462	1461	36028
452.8	Postphlebitic syndrome	circulatory system	Both	18	4462	51	36028
453	Chronic venous hypertension	circulatory system	Both	46	4462	110	36028
454	Varicose veins	circulatory system	Both	511	4462	1318	36028
454.1	Varicose veins of lower extremity	circulatory system	Both	465	4462	1099	36028
454.11	Varicose veins of lower extremity, symptomtic	circulatory system	Both	308	4462	669	36028
455	Hemorrhoids	circulatory system	Both	1349	4462	3233	36028
456	Chronic venous insufficiency [CVI]	circulatory system	Both	608	4462	1545	36028
457	Encounter for long-term (current) use of anticoagulants, antithrombotics, aspirin	circulatory system	Both	204	4462	597	36028
457.2	Encounter for long-term (current) use of antiplatelets/antithrombotics	circulatory system	Both	32	4462	132	36028
457.3	Encounter for long-term (current) use of aspirin	circulatory system	Both	190	4462	537	36028
458	Hypotension	circulatory system	Both	635	5487	2697	37734
458.1	Orthostatic hypotension	circulatory system	Both	187	5487	851	37734
458.2	Iatrogenic hypotension	circulatory system	Both	119	5487	491	37734
458.9	Hypotension NOS	circulatory system	Both	583	5487	2470	37734
459	Other disorders of circulatory system	circulatory system	Both	1208	5487	3755	37734
459.1	Hemorrhage NOS	circulatory system	Both	135	5487	439	37734
459.7	Blood vessel replaced	circulatory system	Both	148	5487	623	37734
459.9	Circulatory disease NEC	circulatory system	Both	1033	5487	3198	37734
470	Septal Deviations/Turbinate Hypertrophy	respiratory	Both	344	3497	728	31140
471	Nasal polyps	respiratory	Both	96	3497	226	31140
472	Chronic pharyngitis and nasopharyngitis	respiratory	Both	428	3497	1287	31140
473.1	Chronic laryngitis	respiratory	Both	8	3497	32	31140
473.3	Paralysis/spasm of vocal cords or larynx	respiratory	Both	99	3497	296	31140
473.4	Voice disturbance	respiratory	Both	378	3497	1141	31140
474.2	Chronic tonsillitis and adenoiditis	respiratory	Both	110	3497	958	31140
475	Chronic sinusitis	respiratory	Both	911	3497	2661	31140
475.9	Postnasal drip	respiratory	Both	223	3497	668	31140
478	Throat pain	respiratory	Both	79	3497	335	31140
495	Asthma	respiratory	Both	1575	4961	6731	33886
495.1	Chronic obstructive asthma	respiratory	Both	58	4961	257	33886
495.11	Chronic obstructive asthma with exacerbation	respiratory	Both	14	4961	71	33886
495.2	Asthma with exacerbation	respiratory	Both	380	4961	1645	33886
496	Chronic airway obstruction	respiratory	Both	508	4961	2708	33886
496.1	Emphysema	respiratory	Both	170	4961	880	33886
496.2	Chronic bronchitis	respiratory	Both	373	4961	2133	33886
496.21	Obstructive chronic bronchitis	respiratory	Both	320	4961	1941	33886
496.3	Bronchiectasis	respiratory	Both	75	4961	362	33886
499	Cystic fibrosis	respiratory	Both	32	7022	120	42855
500	Lung disease due to external agents	respiratory	Both	81	6016	264	38102
500.1	Extrinsic allergic alveolitis	respiratory	Both	16	6016	51	38102
500.2	Pneumoconiosis	respiratory	Both	6	6016	31	38102
502	Postinflammatory pulmonary fibrosis	respiratory	Both	115	6016	517	38102
503	Pulmonary congestion and hypostasis	respiratory	Both	74	6016	483	38102
504	Other alveolar and parietoalveolar pneumonopathy	respiratory	Both	88	6016	441	38102
504.1	Idiopathic fibrosing alveolitis	respiratory	Both	43	6016	200	38102
505	Other pulmonary inflamation or edema	respiratory	Both	171	6016	867	38102
506	Empyema and pneumothorax	respiratory	Both	283	6016	1114	38102
507	Pleurisy; pleural effusion	respiratory	Both	308	6016	1567	38102
508	Pulmonary collapse; interstitial and compensatory emphysema	respiratory	Both	242	6016	1311	38102
509	Respiratory failure, insufficiency, arrest	respiratory	Both	430	6016	2684	38102
509.1	Respiratory failure	respiratory	Both	166	6016	1596	38102
509.2	Respiratory insufficiency	respiratory	Both	120	6016	1183	38102
509.3	Pulmonary insufficiency or respiratory failure following trauma and surgery	respiratory	Both	179	6016	730	38102
509.5	Respiratory arrest	respiratory	Both	1	6016	27	38102
509.8	Dependence on respirator [Ventilator] or supplemental oxygen	respiratory	Both	186	6016	1197	38102
510.2	Lung transplant	respiratory	Both	29	6216	93	40228
512	Other symptoms of respiratory system	respiratory	Both	3264	3790	13583	29392
513	Respiratory abnormalities	respiratory	Both	2062	4992	8510	34465
513.3	Hypoventilation	respiratory	Both	150	4992	694	34465
513.31	Apnea	respiratory	Both	88	4992	372	34465
513.32	Orthopnea	respiratory	Both	34	4992	140	34465
513.4	Hyperventilation	respiratory	Both	63	4992	454	34465
513.8	Disorders of diaphragm	respiratory	Both	41	4992	174	34465
514	Abnormal findings examination of lungs	respiratory	Both	771	6233	2245	40563
514.1	Abnormal results of function study of pulmonary system	respiratory	Both	42	6233	221	40563
514.2	Solitary pulmonary nodule	respiratory	Both	428	6233	1137	40563
516	Abnormal sputum	respiratory	Both	105	6949	550	42425
516.1	Hemoptysis	respiratory	Both	82	6949	438	42425
519.1	Tracheostomy complications	respiratory	Both	9	6134	127	39495
519.2	Respiratory complications	respiratory	Both	50	6134	245	39495
519.8	Other diseases of respiratory system, NEC	respiratory	Both	283	6134	1305	39495
519.9	Symptoms involving respiratory system and other chest symptoms	respiratory	Both	570	6134	2076	39495
557.1	Celiac disease	digestive	Both	93	3835	291	31756
571	Chronic liver disease and cirrhosis	digestive	Both	727	5136	2327	36473
585	Renal failure	genitourinary	Both	1039	5233	4230	36591
694.1	Vitiligo	dermatologic	Both	35	4908	96	36771
695.4	Lupus (localized and systemic)	dermatologic	Both	116	4864	543	36577
696.4	Psoriasis	dermatologic	Both	271	4756	804	36040
697	Sarcoidosis	dermatologic	Both	61	4908	253	36771
704.1	Alopecia	dermatologic	Both	335	5944	1023	39784
714.1	Rheumatoid arthritis	musculoskeletal	Both	263	4416	986	35493
717	Polymyalgia Rheumatica	musculoskeletal	Both	58	6996	156	42819
